# Supplementary material for: Triglycerides, independent of Ferriman Gallwey Score, is a main determinant of free testosterone index in PCOS
Source: F1000Res. 2019 Jan 23;8:94. [Version 1] doi: 10.12688/f1000research.16815.1 (PMC6406175; doi:10.12688/f1000research.16815.1)
Supplement: Anthropometric, hirsutism and blood sample data obtained from this study [file f1000research-8-18382-s0000.tgz]

Archive with 1 entries (1 files):
- 0131533f-5ec3-4e13-86ea-ddc9e62882e6_Data_F1000_Research_-_Andon_Hestiantoro.xlsx
