# Supplementary material for: Triglycerides, independent of Ferriman Gallwey Score, is a main determinant of free testosterone index in PCOS
Source: F1000Res. 2019 Jan 23;8:94. [Version 1] doi: 10.12688/f1000research.16815.1 (PMC6406175; doi:10.12688/f1000research.16815.1)
Supplement: Anthropometric, hirsutism and blood sample data obtained from this study [file f1000research-8-18382-s0000.tgz › 0131533f-5ec3-4e13-86ea-ddc9e62882e6_Data_F1000_Research_-_Andon_Hestiantoro.xlsx]

## Sheet: Sheet1
SUBJECT NUMBER	AGE (years)	BODY WEIGHT (kg)	BODY HEIGHT (meter)	WAIST CIRCUMFERENCE (cm)	BODY MASS INDEX (kg/m2)	FASTING PLASMA GLUCOSE (mg/dL)	2-HOUR POSTPRANDIAL PLASMA GLUCOSE (mg/dL)	INSULIN (μIU/mL)	HOMA-IR	PROLACTIN (ng/mL)	LDL (mg/dL)	HDL (mg/dL)	TRIGLYCERIDE (mg/dL)	SHBG (nmol/L)	TSH (mIU/L)	LH (mIU/mL)	FSH (mIU/mL)	FTI	TESTOSTERONE (ng/dL)	FERRIMAN GALLWEY SCORE/FGS	HYPERANDROGENISM CLASSIFICATION
1	33	70.8	1.6	92	29	80	115	14.7	2.9	10.8	101	44	74	34.77	1.24	15.1	8.66	5.65	56.58	11	Yes
2	25	71	1.58	98	33	81	135	18.5	3.7	9.8	149	39	111	26.78	0.75	16.41	6.42	5.05	38.98	10	Yes
3	23	63	1.6	89	34	79	112	23.1	4.5	13.8	105	36	122	16.65	2.92	13.05	4.85	8.43	40.43	10	Yes
4	28	90	1.55	103	37.46	105	141	33.3	8.62	12.6	148	42	110	26.78	1.4	8	4.8	10.2	36	10	Yes
5	25	53.3	1.56	83	21.9	92	88	10.9	2.47	13.6	130	53	45	51.97	1.8	6.64	6.58	2.03	30.47	9	No
6	28	84.2	1.53	105	36	96	145	18.8	4.45	8.9	172	42	113	15.06	2.13	8.65	8.17	4.61	20.01	8	No
7	28	62.8	1.5	71	27.91	103	237	24.5	6.22	8.8	105	45	135	37.18	0.48	2.77	1.98	3.29	35.27	7	No
8	28	61.6	1.6	93	24.1	97	163	11.5	2.75	12.2	147	50	106	32.59	1.13	17.56	7.8	3.78	35.48	7	No
9	30	76.6	1.57	93	41	90	118	10.1	2.24	10.8	135	42	89	53.6	2.28	8.36	2.65	2.01	31.15	6	No
10	24	70.4	1.64	84	26.03	77	110	15.4	2.92	6.2	119	46	65	27.51	0.72	13.65	6.43	7	122.6	6	No
11	35	62	1.63	83	23.8	98	190	19.5	4.71	16	114	36	202	12.04	2.81	10.93	5.05	11.66	40.47	6	Yes
12	33	58	1.6	81	22.9	77	61	17.8	3.38	7.8	239	58	96	21.98	1.54	12.97	7.6	4.12	26.1	5	Yes
13	33	60.7	1.6	82	23.6	90	84	10.1	2.24	7.7	155	48	72	53.91	0.96	14.09	7.32	4.48	71.08	5	No
14	33	74.6	1.58	107	29.88	91	154	12.2	2.74	5	104	45	125	14.77	2.36	13.01	7.7	9.33	39.73	5	No
15	28	90	1.65	101	35	85	140	10.7	2.24	10.7	114	34	221	11.16	2.33	11.03	4.87	13.9	44.71	5	Yes
16	29	87.3	1.6	104	38.3	80	56	10.4	2.05	11.7	188	47	126	65.99	2.74	10.91	7.01	3.16	60.11	4	Yes
17	27	80.9	1.6	100	31.6	88	140	16.9	3.67	9.1	132	62	117	13.54	1.76	12.16	6.81	12.2	47.61	4	No
18	30	83.5	1.55	103	34.55	87	100	19.7	4.23	5.9	111	38	109	23.46	1.15	5.48	7.47	1.66	11.22	3	Yes
19	32	56.4	1.53	85	24.1	103	144	8.9	2.26	4.7	150	49	92	42.05	0.85	3.26	7.08	2.08	25.19	3	No
20	26	93.5	1.59	102	40.9	81	113	14.2	2.84	18.5	102	48	107	23.98	2.03	8.55	3.92	3.56	24.6	3	No
21	32	56.1	1.6	80	21.9	97	181	13.6	3.25	6.3	125	40	210	17.02	1.62	9.63	6.86	4.41	21.63	3	No
22	31	70	1.64	80	26.03	88	135	11.2	2.43	6.2	125	34	84	27.53	4.42	10.28	6.18	7.57	60.06	3	No
23	23	76	1.58	102	31.2	84	94	14.2	2.94	32	120	51	90	15.36	3.33	11.49	5.76	9.77	43.24	3	Yes
24	29	97.8	1.6	105	38.2	85	84	13.8	2.89	9.3	126	40	149	16.42	2.74	2.65	9.51	1.47	6.94	2	Yes
25	29	97.8	1.58	99	38.2	85	84	13.8	2.89	9.3	126	40	149	16.42	2.74	2.65	9.51	1.47	6.94	2	No
26	25	56	1.56	76	23.01	96	82	10	2.37	11.9	159	50	82	47.44	0.77	6.44	6.85	2.05	28.04	2	No
27	26	55	1.5	78	24.44	90	78	12.1	2.69	10.7	156	37	145	50.01	0.01	17.12	8.11	3.94	56.84	2	No
28	29	73.2	1.65	99	26.89	90	103	10.1	2.24	15.5	154	44	74	18.64	8.94	3.51	6.22	4.02	21.6	2	No
29	26	82.3	1.6	99	32.3	80	97	13.1	2.59	12	118	41	48	20.49	0.9	4.22	6.82	4.04	23.84	2	No
30	26	82.3	1.6	99	33	70	90	12	2.59	12	118	41	48	20.49	0.9	10.22	6.82	4.04	23.84	2	No
31	32	56.1	1.6	80	21.9	97	181	13.6	3.25	6.3	125	40	210	17.02	1.62	9.63	6.86	4.41	21.63	2	No
32	25	80.4	1.55	106	33.5	94	163	29.7	6.89	9.1	124	42	120	23.35	1.96	11.74	6.29	5.94	39.97	2	No
33	23	56.7	1.5	92	25.2	91	125	12.7	2.85	9.9	102	54	132	16.99	2.17	9.81	7.68	6.32	30.93	2	Yes
34	34	79.7	1.6	98	31.1	94	128	24	5.56	6.5	177	42	110	27.52	0.8	9.13	6.53	6.8	53.95	2	Yes
35	31	70	1.64	80	26.03	88	135	11.2	2.43	6.2	125	34	84	27.53	4.42	10.28	6.18	7.57	60.06	2	Yes
36	30	71.7	1.55	94	29	104	208	12.4	3.18	13.8	126	51	195	31.49	1.2	8.12	5.54	2.24	20.35	1	Yes
37	28	92.8	1.73	91	31.06	82	98	10.9	2.2	26.2	145	37	90	30.83	1.35	4.37	8.42	2.85	25.29	1	No
38	25	101	1.7	111	34	96	146	30.5	7.22	6.4	173	33	228	11.58	0.68	4.83	4.55	3.02	10.09	1	No
39	25	101	1.7	111	34	96	146	30.5	7.22	6.4	173	33	228	11.58	0.68	4.83	4.55	3.02	10.09	1	No
40	26	55	1.5	78	24.44	90	78	12.1	2.69	10.7	156	37	145	50.01	0.01	17.12	8.11	3.94	56.84	1	No
41	29	73.2	1.65	99	26.89	90	103	10.1	2.24	15.5	154	44	74	18.64	8.94	3.51	6.22	4.02	21.6	1	No
42	26	50.5	1.56	80	21.5	89	92	10.3	2.26	9.4	150	51	66	30.57	1.5	16.49	4.96	4.25	37.47	1	No
43	26	50.5	1.56	80	21.5	89	92	10.3	2.26	9.4	150	51	66	30.57	1.5	16.49	4.96	4.25	37.47	1	No
44	34	86.2	1.55	107	35.9	89	180	13.9	3.05	5.8	108	37	95	21.98	0.84	10.09	5.2	4.79	30.36	1	No
45	23	72.5	1.63	94	27.3	83	110	13.6	2.78	11.4	113	40	83	20.65	3.25	21.03	5.31	4.93	29.33	1	No
46	29	56	1.5	88	24.89	94	101	10.7	2.48	7	127	43	87	19.68	2.2	16.49	5.53	5.32	30.19	1	No
47	29	56	1.5	88	24.89	94	101	10.7	2.48	7	127	43	87	19.68	2.2	16.49	5.53	5.32	30.19	1	Yes
48	33	68.8	1.55	93	27	92	97	12.5	2.84	11.1	126	53	84	24.93	1.46	16.31	7.1	6.32	45.39	1	Yes
49	33	68.8	1.55	93	27	92	97	12.5	2.84	11.1	126	53	84	24.93	1.46	16.31	7.1	6.32	45.39	1	Yes
50	29	58.7	1.59	86	23.2	87	159	11.9	2.55	10.2	86	37	96	24.93	1.46	16.31	7.1	6.32	45.39	1	Yes
51	29	56.7	1.55	80	23.6	92	135	19.4	4.4	6.8	150	40	390	22.27	1.33	10.5	4.55	6.59	42.31	1	Yes
52	24	81	1.65	83	29.9	93	155	9.3	2.13	5.7	177	40	141	13.47	1.5	8.2	4.74	7.54	29.26	1	Yes
53	26	64.9	1.59	85	25.7	84	110	12.9	2.67	6	102	37	214	12.68	1.63	13.86	6.42	7.6	28.43	1	Yes
54	28	66	1.63	96	26.8	92	107	15	3.4	15	110	32	320	9.94	1.66	10.8	7.55	9.68	27.73	1	Yes
55	28	66	1.63	96	26.8	92	107	15	3.4	15	110	32	320	9.94	1.66	10.8	7.55	9.68	27.73	1	Yes
56	29	74.5	1.56	90	30.61	87	166	24.5	5.26	9.5	141	37	127	18.83	1.72	9.62	5.49	9.31	50.52	5	Yes
57	25	82.3	1.58	96	32.97	98	115	19.6	4.74	13.4	109	44	81	22.73	4.49	5.45	8	2.91	19.06	4	Yes
58	29	59	1.57	89	23.94	93	90	13.8	3.17	7.7	173	46	186	29.66	2.41	13.84	4.84	4.57	39.07	3	No
59	24	76.2	1.55	95	31.72	79	107	13.6	2.65	7.5	128	37	69	21.83	0.69	7.56	4.64	9.99	57.44	3	No
60	24	77.6	1.63	93	29.21	93	131	20.1	4.61	8	146	46	89	13.04	1.1	9.94	4.21	7.66	28.77	7	Yes
61	23	70.3	1.68	99	24.91	83	68	12.1	2.48	5.1	129	43	189	7.06	1.04	10.73	5.84	31.03	63.13	4	Yes
62	31	68	1.53	93	29.05	68	148	28.3	4.75	8.5	88	44	169	13.62	1.45	8.78	4.85	18.38	72.16	6	Yes
63	31	82.8	1.62	103	31.55	100	114	19.1	4.71	8.4	168	45	253	19.54	2.38	7.72	5.02	9	50.69	4	Yes
64	30	65	1.6	88	25.39	85	106	10	2.1	8.1	140	53	69	16.83	1.85	11.83	6.17	7	63.46	1	Yes
65	26	85.4	1.65	97	31.37	89	131	15.4	3.38	9.8	111	30	79	18.23	1.76	10.18	8.02	8.02	42.11	9	No
66	34	91.6	1.6	104	35.78	79	103	12.9	2.51	5.1	126	37	236	27.83	2.28	16.15	8.71	3.66	29.37	3	Yes
67	23	89.5	1.5	115	39.78	76	113	16	3	10.3	193	38	136	21.14	1.86	13.58	8.4	5.8	35.35	2	No
68	28	79.4	1.45	94	37.76	99	166	36.8	8.99	4.4	177	42	130	20.64	1.13	5.34	6.74	6.11	36.34	4	Yes
69	29	58.7	1.59	80	23.22	87	159	11.9	2.55	10.2	86	37	96	11.14	1.16	13.4	6.32	13.79	44.28	1	Yes
70	24	74.5	1.6	86	29.1	77	111	12.8	2.42	25.7	131	42	106	31.08	3.25	15.01	2.95	3.16	28.27	7	Yes
71	27	58.5	1.6	78	22.85	87	104	18.5	3.97	4.5	227	46	118	41.47	0.99	23.7	7.26	1.83	21.84	1	No
72	35	60	1.53	80	25.63	100	100	19.8	4.88	6.4	143	48	100	18.99	1.96	11.48	10.4	7.91	43.3	3	Yes
73	31	65.5	1.58	90	26.24	101	157	16.2	4	8.5	207	44	223	11.53	6.11	11.54	7.38	11.07	36.79	2	Yes
74	30	63	1.56	84	25.89	98	98	22.4	5.4	11.2	141	40	99	29.32	2.69	5.27	4.23	2.17	18.36	6	No
75	27	62.9	1.55	83	26.18	89	122	12	2.6	31.6	143	44	80	31.72	0.3	7.96	5.86	9.12	83.37	7	Yes
76	31	80.2	1.51	91	35.17	92	104	20.8	4.7	11.1	59	30	164	12.56	4.85	9.98	8.9	6.16	22.31	9	Yes
